# Supplementary material for: Pancreatic injury following immune checkpoint inhibitors: A systematic review and meta-analysis
Source: Front Pharmacol. 2022 Sep 5;13:955701. doi: 10.3389/fphar.2022.955701 (PMC9483178; doi:10.3389/fphar.2022.955701)
Supplement: Supplementary file 1 [file Table2.XLS]

## Sheet: Sheet2
REF	Does the research ask clear and well-defined questions?	Whether the grouping is random？	Whether all patients included can properly interpret the experimental findings？	Whether to use blinding？	Whether the baselines of the groups are similar？	Whether the treatment factors in the experimental group and the control group are the same except for the intervention measures？	How large is the intervention effect?	How effective is the intervention?	Accuracy of intervention effect evaluation	Can the experimental results be used for local populations?	Were all clinically important outcomes of the trial considered?	Are the benefits worth the harms and costs?
Baas P et al.2021	Y	Y	Y	N(open-label)	Y	Y	OS,PFS,ORR,TTR,DoR,DCR,PD-L1 expression in OS,safety.	95% CIs	Y	Y	Y	Y
Choueiri TK et al.2021	Y	Y（Not specified）	Y	N(open-label)	Y	Y	PFS,OS,ORR,safety.	95% CIs	Y	Y	Y	Y
Fennell DA et al.2021	Y	Y	Y	Y	Y	Y	PFS,OS,safety,efficacy Quality of life (EQ-5D)and cost.	95% CIs	Y	Y	Y	Y
Gadgeel S et al.2020	Y	Y	Y	Y	Y	Y	OS,PFS,ORR, DoR,safety.	95% CIs	Y	Y	Y	Y
Herbst RS et al.2021	Y	Y	Y	N(open-label)	Y	Y	OS, PFS,safety,ORR,DoR.	95% CIs	Y	Y	Y	Y
Janjigian YY et al.2021	Y	Y	Y	N(open-label)	Y	Y	OS,PFS,ORR at different PD-L1 CPS cutoffs,safety,functional Assessment of Cancer Therapy-Gastric (FACT-Ga) ,TTSD,biomarker data.	95% CIs	Y	Y	Y	Y
Lu S et al.2021	Y	Y	Y	N(open-label)	Y	Y	OS,ORR,PFS,tumor histology (squamous versus nonsquamous), tumor PD-L1 expression (≥1% versus <1% or not quantifiable), TTF, rates of select treatment-related AEs,serious treatment-related AEs,proportion of patients with disease-related symptom deterioration measured by the Lung Cancer Symptom Scale.	95% CIs	Y	Y	Y	Y
Miles D et al.2021	Y	Y（Not specifid）	Y	Y	Y	Y	PFS,OS,ORR,quality of life (GHS/HRQoL),safety.	95% CIs	Y	Y	Y	Y
Monk BJ et al.2021	Y	Y	Y	N(open-label)	Y	Y	PFS,OS,maintenance PFS,ORR,DoR,safety and tolerability,pharmacokinetic parameters, immunogenicity of avelumab, tumour biomarker assessments,patient-reported outcomes.	95% CIs	Y	Y	Y	Y
Motzer RJ et al.2020	Y	Y	Y	N(open-label)	Y	Y	ORR,PFS,OS,incidence rate of adverse events,PD-L1 expression,health-related quality of life.	95% CIs	Y	Y	Y	Y
O'Byrne KJ et al.2022	Y	Y（Not specifid）	Y	N(open-label)	Y	Y	PFS on the basis of previous findings,tumor mutational burden,OS,response rate,DoR,safety.	95% CIs	Y	Y	Y	Y
Paz-Ares L et al.2021	Y	Y	Y	N(open-label)	Y	Y	OS,ORR,PFS,safety.	95% CIs	Y	Y	Y	Y
Reardon DA et al.2020	Y	Y	Y	N(open-label)	Y	Y	OS,PFS,ORR,safety,MGMT promoter methylation status.	95% CIs	Y	Y	Y	Y
Reck M et al.2021	Y	Y（Not specifid）	Y	Y	Y	Y	PFS,OS,ORR,safety,tolerability.	95% CIs	Y	Y	Y	Y
Rodríguez-Abreu D et al.2021	Y	Y	Y	Y	Y	Y	OS,PFS,ORR,DoR,safety.	95% CIs	Y	Y	Y	Y
Sun JM et al.2021	Y	Y	Y	Y	Y	Y	OS,PFS.ORR,DoR,health-related quality of life,safety and tolerability.	95% CIs	Y	Y	Y	Y
Motzer RJ et al.2018	Y	Y	Y	N(open-label)	Y	Y	OS,PFS,ORR,incidence rate of adverse events among all treated patients.	95% CIs	Y	Y	Y	Y
Yau T et al.2022	Y	Y	Y	N(open-label)	Y	Y	OS,PFS.ORR,DoR,TTR,DCR,duration of disease control,TTP,HRQOL,safety.	95% CIs	Y	Y	Y	Y
Zimmer L et al.2020	Y	Y	Y	Y	Y	Y	recurrence-free survival,OS,time to recurrence,safety.	95% CIs			Y	Y
Burtness B et al.2019	Y	Y	Y	N(open-label)	Y	Y	OS,PFS,safety and tolerability, DoR.	95% CIs	Y	Y	Y	Y
Ferris RL et al.2016	Y	Y（Not specifid）	Y	N(open-label)	Y	Y	PFS,ORR,safety,and patient-reported quality of life.	95% CIs	Y	Y	Y	Y
Paz-Ares L et al.2019	Y	Y	Y	N(open-label)	Y	Y	OS,PFS,ORR,safety,pharmacokinetics,immunogenicity,symptoms and health-related quality of life assessments.	95% CIs	Y	Y	Y	Y
Eggermont AMM et al.2018	Y	Y	Y	Y	Y	Y	recurrence-free survival,distant metastasis-free survival,OS, safety,health-related quality of life.	99% CIs	Y	Y	Y	Y
Maio M et al.2017	Y	Y	Y	Y	Y	Y	OS,DCR,durable disease control,PFS,proportion of patients achieving an objective response,DoR,patient-reported outcomes, pharmacokinetics,immunogenicity of tremelimumab,safety and tolerability.	95% CIs	Y	Y	Y	Y
Weber JS et al.2015	Y	Y	Y	N(open-label)	Y	Y	ORR,OS,PFS,PD-L1 expression as a predictive biomarker for objective response,OS,health-related quality of life,safety.	99% CIs	Y	Y	Y	Y
Felip E et al.2021	Y	Y	Y	N(open-label)	Y	Y	disease-free survival,OS,Prespecified exploratory subgroup analyses of disease-free survival and OS included baseline demographics,safety.	95% CIs	Y	Y	Y	Y
Gianni L et al.2022	Y	Y	Y	N(open-label)	Y	Y	event-free survival,rate of pCR,clinical overall response	99% CIs	Y	Y	Y	Y
Powles T et al.2020	Y	Y（Not specifid）	Y	N(open-label)	Y	Y	OS,PFS,ORR,TTR, DoR,DCR,safety.	95%CIs	Y	Y	Y	Y
Moore KN et al.2021	Y	Y（Not specifid）	Y	Y(Not specifid)	Y	Y	PFS,OS,ORR,DoR,patient-reported outcomes,and the occurrence and severity of AEs.	99% CIs	Y	Y	Y	Y
Barlesi F et al.2018	Y	Y	Y	N(open-label)	Y	Y	OS,PFS,best overall response,changes in patient-reported outcomes or quality of life ,safety.	96%CIs or 95%CIs	Y	Y	Y	Y
Pusztai L et al.2021	Y	Y(Not specifid)	Y	N(Not mentioned）	Y	Y	pathologic complete response,exploratory molecular markers,safety and toxicity.	Unclear	Y	Y	Y	Y
Finn RS et al.2020	Y	Y	Y	N(open-label)	Y	Y	OS,PFS,DoR,patient reported,Safety and side-effect.	95%CIs	Y	Y	Y	Y
Goldman JW et al.2021	Y	Y	Y	N(open-label)	Y	Y	OS,PFS,unconfirmed objective response,safety.	95%CIs	Y	Y	Y	Y
Bellmunt J et al.2021	Y	Y	Y	N(open-label)	Y	Y	disease-free survival,OS,Safety.	95%CIs	Y	Y	Y	Y
Rizvi NA et al.2020	Y	Y	Y	N(open-label)	Y	Y	OS,PFS,ORR,DoR,safety and tolerability.	95%CIs	Y	Y	Y	Y
Eng C etal.2019	Y	Y	Y	N(open-label)	Y	Y	OS,PFS,ORR,DoR,impact on functioning and health-related quality of life,	95%CIs	Y	Y	Y	Y
Schmid, P.et al.2018	Y	Y	Y	N(open-label)	Y	Y	PFS,OS,ORR,DoR,Safety	95%CIs	Y	Y	Y	Y
Bang YJ et al.2018	Y	Y（Not specifid）	Y	N(open-label)	Y	Y	OS,PFS,ORR,safety/tolerability.duration of and TTR and evaluating tumour shrinkage of target lesions from baseline,DCR, and tumour cell PD-L1 expression levels in relation to response parameters(DCR, ORR, PFS, and OS).	95%CIs	Y	Y	Y	Y
Jotte R et al.2020	Y	Y（Not specifid）	Y	N(open-label)	Y	Y	OS,PFS,ORR,DoR,safety and tolerability.	95%CIs	Y	Y	Y	Y
Yang Y et al.2020	Y	Y	Y	Y	Y	Y	OS,PFS,ORR,DCR,DoR,TTR,safety	95%CIs	Y	Y	Y	Y
Gutzmer R et al.2020	Y	Y	Y	Y	Y	Y	PFS,ORR,DoR, OS, time to deterioration in global health status and time to deterioration in physical function.	95%CIs	Y	Y	Y	Y
Emens LA et al.2020	Y	Y	Y	Y	Y	Y	PFS,safety,OS,ORR,duration of response ,pharmacokinetics and immunogenicity.	95%CIs	Y	Y	Y	Y
Ren Z et al.2021	Y	Y	Y	N(open-label)	Y	Y	safety and tolerability,ORR,DCR,DoR,time to progression,TTR,PFS,OS,pharmacokinetics, and immunogenicity.	95%CIs	Y	Y	Y	Y
Nishio M et al.2021	Y	Y	Y	Y	Y	Y	PFS,OS,ORR,DoR,safety.	95%CIs	Y	Y	Y
Powles T et al.2021	Y	Y	Y	N(open-label)	Y	Y	PFS,OS,ORR,DCR,DoR,safety and tolerability	95%CIs	Y	Y	Y	Y
Powles T et al.2020	Y	Y	Y	N(open-label)	Y	Y	OS,PFS,DoR,TTR,DCR, health-related quality of life,pharmacodynamics and immunogenicity.	95%CIs	Y	Y	Y	Y
Socinski MA et al.2018	Y	Y（Not specifid）	Y	N(open-label)	Y	Y	PFS,OS,ORR,DoR ,safety.	95%CIs	Y	Y	Y	Y
Brahmer J et al.2015	Y	Y（Not specifid）	Y	N(open-label)	Y	Y	OS,ORR,PFS, patient-reported outcomes,efficacy according to tumor PD-L1 expression,safety.	95%CIs	Y	Y	Y	Y
Ribas A et al.2013	Y	Y（Not specifid）	Y	N(open-label)	Y	Y	OS,PFS,best overall response, DoR,safety.	95%CIs	Y	Y	Y	Y
Sezer A et al.2021	Y	Y	Y	N(open-label)	Y	Y	OS,PFS,ORR,DoR,HRQoL,safety,pharmacokinetics, immunogenicity, and exposure–response analyses.	95%CIs	Y	Y	Y	Y
Huang J et al.2020	Y	Y	Y	Y	Y	Y	OS,PFS,ORR,health-related quality of life,safety.	95%CIs	Y	Y	Y	Y
Abbreviation:OS,Overall Survival;PFS,Progression-free survival;ORR,Objective response rate;DoR,Duration of response;TTR,Time to response;DCR,Disease control rate;TTSD,Time to symptom deterioration;TTF,Time to treatment failure;TTP,Time to progression;HRQoL,health-related quality of life.
