# Supplementary material for: Pancreatic injury following immune checkpoint inhibitors: A systematic review and meta-analysis
Source: Front Pharmacol. 2022 Sep 5;13:955701. doi: 10.3389/fphar.2022.955701 (PMC9483178; doi:10.3389/fphar.2022.955701)
Supplement: Supplementary file 3 [file Table1.XLSX]

## Sheet: TEMPLATE
REF	JOURNAL	TRIAL PHASE	TUMOR	CLINICAL SCENARIO	IO TYPE	GRADING AE METHODOLOGY	ARM TYPE	DRUG NAME	DRUG DOSE	DRUG FR	CYCLES	2 DRUG NAME	2 DRUG DOSE	2 DRUG FR	2 DRUG CYCLES	N	N SAFETY ANALYSIS	CV AE N	CV AE N (%)	CV AE TYPE	AE GROUP	CV AE GRADE	CV DEATHS N	CV DEATHS N (%)	CV DEATH TYPE	ARM TYPE	DRUG NAME	DRUG DOSE	DRUG FR	CYCLES	2 DRUG NAME	2 DRUG DOSE	2 DRUG FR	2 DRUG CYCLES	3 DRUG NAME	3 DRUG DOSE	3 DRUG FR	3 DRUG CYCLES	N	N SAFETY ANALYSIS	CV AE N	CV AE N (%)	CV AE TYPE	CV AE GRADE	CV DEATHS N	CV DEATH N (%)	CV DEATH TYPE	ARM TYPE	DRUG NAME
	NEJM	2	MELANOMA	ADVANCED	ANTI PD-1		ACTIVE	IPILIMUMAB	1MG/KG	Q2W	X4									ACUTE CARDIOVASCULAR FAILURE	ARRHYTHMIA	1
	JTO	3	UROTHELIAL	ADJUVANT	ANTI PD-L1		PLACEBO	NIVOLUMAB	2MG/KG	Q3W	X6									ACUTE CORONARY SYNDROME	BNP INCREASED	2
	CLINICAL CANCER RESEARCH	2020-03-02	SNC	NEOADJUVANT	ANTI CTLA-4		BSC	PEMBROLIZUMAB	3MG/KG	Q4W	X12									ACUTE LEFT VENTRICULAR FAILURE	BRAIN EDEMA	3
	THE LANCET		LUNG		ANTI PD-1 + ANTI CTLA-4		ACTIVE + BSC	DURVALUMAB	10MG/KG	Q6W	X24									ACUTE MYOCARCIAL INFARCTION	CARDIAC ARREST	4
	ANNALS OF ONCOLOGY		HEAD AND NECK (SQUAMOUS)		ANTI PD-L1 + ANTI CTLA-4		ACTIVE + PLACEBO	ATEZOLIZUMAB	240MG	MID	X42									ACUTE PULMONARY EDEMA	CARDIAC FAILURE	1 OR 2
	JCO		LUNG (NSCLC)		ANTI PD-1 + PLACEBO		PLACEBO + BSC	AVELUMAB	360MG	BID	N/A									ACUTE PULMONARY EDEMA	CARDIAC TAMPONADE	3 OR 4
	JAMA ONCOLOGY		RENAL CELL		ANTI PD-L1 + PLACEBO			TREMELIMUMAB	N/A	N/A	UNTIL DISEASE PROGRESSION									ADRENAL HEMORRHAGE	CARDIAC VALVULAR DISEASE	5
	FUTURE ONCOLOGY		HEPATOCELLULAR		ANTI PD-1 + BSC			CHEMO STANDARD	200MG	Q12W	2020-06-04									AIR EMBOLISM	CARDIOMYOPATHY	N/A
	LANCET ONCOLOGY		GLIOBLASTOMA		ANTI PD-L1 + BSC			PLATINUM DOUBLET	20MG/KG	Q6W	X35									ANAL HEMORRHAGE	CEREBROVASCULAR ACCIDENT	3, 4, OR 5
			GEJ		ANTI CTLA-4 + PLACEBO			DACARBAZINE	1200MG	D1-28 Q6W	X1									ANGINA PECTORIS	CHEST DISCOMFORT/PAIN
			GASTRIC/GEJ		ANTI CTLA-4 + BSC			CETUXIMAB	50MG	D1-21 Q4W	X4-6									ANGINA UNSTABLE	CORONARY DISEASE
			MESOTHELIOMA		N/A			PLATINUM	840MG		X48									ANGIODYSPLASIA	EJECTION FRACTION DECREASED
			BREAST		COMBINATION			FLUOROPYRIMIDINE	60MG		X16									ANGIOPATHY	FLUSHING
			BREAST (TNBC)					5-FU	160MG		X18									AORTIC ANEURYSM	GASTROINTESTINAL HEMORRHAGE
			COLORRECTAL					BEVACIZUMAB	40MG/M2		X26									AORTIC ANEURYSM RUPTURE	GENITOURINARY HEMORRHAGE
			OVARIAN					DOCETAXEL	400MG		X8									AORTIC DISSECTION	HEMATOMA
			PROSTATE					PACLITAXEL	75MG/M2		x32									AORTIC STENOSIS	HEMORRHAGE
			LUNG (SQUAMOUS)					GP 100	480MG		X7									AORTIC VALVE INCOMPETENCE	HYPERAEMIA
			LUNG (SCLC)					N/A												AORTIC VALVE STENOSIS	HYPERTENSION
			GASTRIC					SUNITINIB												ARRHYTHMIA	HYPOTENSION
			ESOPHAGEAL					INTERFERON												ARRHYTHMIA SUPRAVENTRICULAR	MEDIASTINAL DISORDERS
								COBIMETINIB												ARTERIAL EMBOLISM	MYOCARDIAL ISCHAEMIA
								REGORAFENIB												ARTERIAL HEMORRHAGE	MYOCARDIAL NECROSIS MARKER INCREASED
								LIPOSSOMAL DOXORRUBICIN												ARTERIAL STENOSIS	MYOCARDITIS
								SORAFENIB												ARTERIAL THROMBOSIS	NON-CORONARY VASCULAR DISEASE
								TAXANE												ARTERIOSCLEROSIS CORONARY	OCULAR HEMORRHAGE
								PLATINUM BASED CHEMO												ARTERIOSCLEROSIS CORONARY ARTERY	PERICARDIAL EFFUSION
																				ATERIOSPASM CORONARY	PERICARDITIS
																				ATRIAL FIBRILATION	PERIPHERAL EDEMA
																				ATRIAL FIBRILATION PAROXISM	PULMONARY EDEMA
																				ATRIAL FLUTTER	PULMONARY HYPERTENSION
																				ATRIAL TACHYCARDIA	SHOCK
																				ATRIAL THROMBOSIS	SNC HEMORRHAGE
																				ATRIOVENTRICULAR BLOCK	SUDDEN DEATH
																				ATRIOVENTRICULAR BLOCK COMPLETE	THROMBOEMBOLIC EVENT
																				ATRIOVENTRICULAR BLOCK SECOND DEGREE	TUMOR HEMORRHAGE
																				BIFASCICULAR BLOCK	VASCULITIS
																				BLEEDING VARICOSE VEIN	MYOCARDIAL INFARCTION
																				BLOOD PRESSURE INADEQUATELY CONTROLLED	N/A
																				BNP INCREASED
																				BRACHIOCEPHALIC VEIN OCLUSION
																				BRADYCARDIA
																				BRAIN EDEMA
																				BRAIN HEMORRHAGE
																				CAPILLARY LEAK SYNDROME
																				CARDIAC ARREST
																				CARDIAC DEATH
																				CARDIAC DESCOMPENSATION
																				CARDIAC DISORDER
																				CARDIAC FAILURE
																				CARDIAC FAILURE (ACUTE)
																				CARDIAC FAILURE AGGRAVATED
																				CARDIAC FAILURE CHRONIC
																				CARDIAC FAILURE CONGESTIVE
																				CARDIAC FLUTTER
																				CARDIAC TAMPONADE
																				CARDIAC VENTRICULAR THROMBOSIS
																				CARDIOGENIC SHOCK
																				CARDIOMEGALY
																				CARDIOMYOPATHY
																				CARDIOMYOPATHY CONGESTIVE
																				CARDIOPULMONARY FAILURE
																				CARDIORESPIRATORY ARREST
																				CARDIOVASCULAR DISORDER
																				CARDIOVASCULAR INSUFFICIENCY
																				CAROTID ARTERY ANEURYSM
																				CAROTID ARTERY DISEASE
																				CAROTID ARTERY PERFORATION
																				CAROTID ARTERY STENOSIS
																				CENTRAL NERVOUS SYSTEM HEMORRHAGE
																				CEREBELLAR HEMORRHAGE
																				CEREBELLAR STROKE
																				CEREBRAL ARTERY EMBOLISM
																				CEREBRAL HEMATOMA
																				CEREBRAL HEMORRHAGE
																				CEREBRAL INFARCTION
																				CEREBRAL ISCHAEMIA
																				CEREBRAL LACUNAR INFARCTION
																				CEREBRAL THROMBOSIS
																				CEREBROVASCULAR ACCIDENT
																				CHEST DISCOMFORT
																				CHEST PAIN
																				CIRCULATORY COLLAPSE
																				CORONARY ARTERY DISEASE
																				CORONARY ARTERY INSUFFICIENCY
																				CYSTITIS HEMORRHAGIC
																				DEEP VEIN THROMBOSIS
																				DIASTOLIC DYSFUNCTION
																				EJECTION FRACTION DECREASED
																				EMBOLIC CEREBRAL INFARCTION
																				EMBOLIC STROKE
																				EMBOLISM
																				EOSINOPHILIC MYOCARDITIS
																				ESOPHAGEAL HEMORRHAGE
																				ESOPHAGEAL VARICES HEMORRHAGE
																				ESSENTIAL HYPERTENSION
																				EXTRASSYSTOLES
																				EYE HEMORRHAGE
																				FEMORAL ARTERY OCCLUSION
																				FLUSHING
																				GASTRIC HEMORRHAGE
																				GASTRIC ULCER HEMORRHAGE
																				GASTROINTESTINAL HEMORRHAGE
																				HAEMORRHOIDAL HEMORRHAGE
																				HEART ATTACK
																				HEART FAILURE
																				HEART FAILURE
																				HEMATOMA
																				HEMORRHAGE
																				HEMORRHAGE INTERNAL
																				HEMORRHAGIC ASCITIS
																				HEMORRHAGIC INFARCTION
																				HEMORRHAGIC SHOCK
																				HEMORRHAGIC STROKE
																				HEPATIC HEMORRHAGE
																				HEPATOJUGULAR REFLUX
																				HOT FLUSH
																				HYPERAEMIA
																				HYPERTENSION
																				HYPERTENSIVE CRISIS
																				HYPOTENSION
																				HYPOVOLEMIC SHOCK
																				ILIAC ARTERY OCCLUSION
																				INFERIOR VENA CAVA OCCLUSION
																				INFERIOR VENA CAVA STENOSIS
																				INFERIOR VENA CAVA SYNDROME
																				INTERMITTENT CLAUDICATION
																				INTESTINAL HEMORRHAGE
																				INTESTINAL ISCHAEMIA
																				INTRA-ABDOMINAL HEMORRHAGE
																				INTRACARDIAC THROMBUS
																				INTRACRANIAL ANEURYSM
																				INTRACRANIAL HEMORRHAGE
																				INTRACRANIAL TUMOR HEMORRHAGE
																				INTRACRANIAL VENOUS SINUS THROMBOSIS
																				INTRAVENTRICULAR HEMORRHAGE
																				ISCHAEMIC CARDIOMIOPATHY
																				ISCHAEMIC CEREBRAL INFARCION
																				ISCHAEMIC COLITIS
																				ISCHAEMIC COLITIS
																				ISCHAEMIC LIMB PAIN
																				ISCHAEMIC STROKE
																				JUGULAR VEIN DISTENSION
																				JUGULAR VEIN THROMBOSIS
																				LEFT ATRIAL ENLARGEMENT
																				LEFT HEMIPARESIS
																				LEFT VENTRICULAR DYSFUNCTION
																				LEFT VENTRICULAR FAILURE
																				LIMB EDEMA
																				LOWER GI HEMORRHAGE
																				LYMPHEDEMA
																				MEDIASTINAL DISORDER
																				MICROANGIOPATHY
																				MOUTH HEMORRHAGE
																				MYOCARDIAL INFARCTION
																				MYOCARDIAL ISCHAEMIA
																				MYOCARDIAL NECROSIS MARKER INCREASED
																				MYOCARDITIS
																				MYOCARDITIS
																				N/A
																				OROPHARINGEAL VARICES HEMORRHAGE
																				ORTHOSTATIC HYPOTENSION
																				PALLOR
																				PALPITATIONS
																				PAROTID GLAND HEMORRHAGE
																				PAROXYSTIC TACHYCARDIA
																				PELVIC VENOUS THROMBOSIS
																				PENILE HEMORRHAGE
																				PEPTIC ULCER HEMORRHAGE
																				PERICARDIAL EFFUSION
																				PERICARDITIS
																				PERIPHERAL ARTERIAL OCCLUSIVE DISEASE
																				PERIPHERAL ARTERIAL OCCLUSIVE DISEASE
																				PERIPHERAL ARTERIAL THROMBOSIS
																				PERIPHERAL ARTERY OCCLUSION
																				PERIPHERAL ARTERY OCLUSION
																				PERIPHERAL ARTERY STENOSIS
																				PERIPHERAL ARTERY THROMBOSIS
																				PERIPHERAL EDEMA
																				PERIPHERAL EMBOLISM
																				PERIPHERAL ISCHAEMIA
																				PERIPHERAL SWELLING
																				PERIPHERAL VASCULAR DISORDER
																				PERITONEAL HEMORRHAGE
																				PHARINGEAL HEMORRHAGE
																				PHLEBITIS
																				PNEUMOMEDIASTINUM
																				POOR VENOUS ACESS
																				PORTAL VEIN THROMBOSIS
																				PULMONARY ARTERY THROMBOSIS
																				PULMONARY EDEMA
																				PULMONARY EDEMA
																				PULMONARY EDEMA ACUTE
																				PULMONARY EMBOLISM
																				PULMONARY EMBOLISM
																				PULMONARY HYPERTENSION
																				PULMONARY INFARCTION
																				PULMONARY MICROEMBOLI
																				PULMONARY THROMBOSIS
																				PULMONARY VASCULAR DISORDER
																				RECTAL HEMORRHAGE
																				RECTAL ULCER HEMORRHAGE
																				RENAL CYST HEMORRHAGE
																				RESPIRATORY TRACT HEMORRHAGE
																				RETROPERITONEAL HEMATOMA
																				RETROPERITONEAL HEMORRHAGE
																				RETROPERITONEAL HEMORRHAGE
																				RIGHT VENTRICULAR FAILURE
																				SHOCK
																				SICK SINUS SYNDROME
																				SILENT MYOCARDIAL INFARCTION
																				SINUS BRADYCARDIA
																				SINUS NODE DYSFUNCTION
																				SINUS TACHYCARDIA
																				SKIN HEMORRHAGE
																				STRESS CARDIOMYOPAHTY
																				STRESS CARDIOMYOPATHY
																				SUBARACNOID HEMORRHAGE
																				SUBCLAVIAN VEIN OCCLUSION
																				SUBCLAVIAN VEIN THROMBOSIS
																				SUDDEN CARDIAC DEATH
																				SUDDEN DEATH
																				SUPERIOR VENA CAVA OCCLUSION
																				SUPERIOR VENA CAVA STENOSIS
																				SUPERIOR VENA CAVA SYNDROME
																				SUPRAVENTRICULAR EXTRASYSTOLES
																				SUPRAVENTRICULAR TACHYCARDIA
																				TACHARRHYTHMIA
																				TACHYARRHYTHMYA
																				TACHYCARDIA
																				THALAMUS HEMORRHAGE
																				THROMBOEMBOLIC EVENT
																				THROMBOPHLEBITIS
																				THROMBOPHLEBITIS SUPERFICIAL
																				THROMBOSIS (LEG)
																				THROMBOSIS (NON SPECIFIED)
																				THROMBOSIS MESENTERIC VASSEL
																				THROMBOTIC CEREBRAL INFARCTIOJN
																				THROMBOTIC EVENT
																				TONGUE HEMORRHAGE
																				TRANSIENT ISCHAEMIC ATTACK
																				TRICUSPID VALVE INCOMPETENCE
																				TROPONIN
																				TUMOR HEMORRHAGE
																				ULCER HEMORRHAGE
																				UPPER GI HEMORRHAGE
																				URETERIC HEMORRHAGE
																				URETHERAL HEMORRHAGE
																				URINARY BLADDER HEMORRHAGE
																				URINARY TRACT HEMORRHAGE
																				VAGINAL HEMORRHAGE
																				VARICOSE VEIN
																				VASCULAR OCCLUSION
																				VASCULITIC ULCER
																				VASCULITIS
																				VASOCONSTRICTION
																				VASODILATATION
																				VASOESPASM
																				VASOGENIC CEREBRAL EDEMA
																				VEIN DISORDER
																				VEIN RUPTURE
																				VENA CAVA THROMBOSIS
																				VENOUS EMBOLISM
																				VENOUS STENOSIS
																				VENOUS THROMBOSIS
																				VENTRICULAR ARRHYTHMIA
																				VENTRICULAR EXTRASSYSTOLES
																				VENTRICULAR FIBRILLATION
																				VENTRICULAR HEMORRHAGE
																				VENTRICULAR TACHYCARDIA
																				VERTEBRAL ARTERY OCCLUSION
																				VITREOUS HEMORRHAGE
																				WITHDRAL HYPERTENSION
																				WOUND HEMORRHAGE
																				WPW SYNDROME
[truncated: 86 more columns]

## Sheet: INCIDENCE - TREATED ARMS
REF	CANCER TYPE	TRIAL NAME	TRIAL PHASE	CLINICAL SCENARIO	DRUG TYPE	DRUG NAME	DRUG DOSE	CYCLES	ARM TYPE	ARM IMPLEMENTATION PLAN	GRADING AE METHODOLOGY	N(TOTAL)	N(TEST GROUP)	ICIs-PI N	RATE OF ICIs-PI N (%)	ICIs-PI GRADE UP TO 3	RATE OF ICIs-PI GRADE UP TO 3%	N（CONTROL GROUP）	CONTROL GROUP PI N	RATE OF CONTROL GROUP PI N（%）	Control Group PI GRADE UP TO 3	RATE OF CONTROL GROUP PI GRADE UP TO 3（%）	STATISTICAL INDICATORS
Baas P et al.2021	Pleural mesothelioma	CheckMate-743 NCT02899299	3	Not amenable to curative therapy.	ANTI PD-1 ANTI CTLA-4	Nivolumab+Ipilimumab	Nivolumab：3mg / kg q2w Ipilimumab：1mg / kg q6w	Until PD, unacceptable toxicity, or 2 years for immunotherapy.	Chemotherapy	Cisplatin 75 mg/m2 or carboplatin (AUC 5 mg/Ml/min) + pemetrexed (500 mg/m2) q3w×6cycles	CTCAE. v4.0	584）	300	37	12.3	20	6.7	284	2	0.7	1	0.4	L+A
Choueiri TK et al.2021	Renal-Cell Carcinoma	CheckMate-9ER NCT03141177	3	Advanced	ANTI PD-1	Nivolumab	Nivolumab:240mg q2w cabozantinib:40mg qd	Until PD or unacceptable toxic effects, with a maximum 2-year duration of nivolumab treatment.	Targeted therapy	Sunitinib 50 mg qd for 4 weeks, followed by 2 weeks off (6-week cycle)	CTCAE. v4.0	640	320	100	31.2	30	9.3	320	67	20.9	23	7.2	L+A
Fennell DA et al.2021	Malignant mesothelioma	CONFIRM NCT03063450	3	Unrestricted	ANTI PD-1	Nivolumab	240mg q2w	Until PD or a maximum of 12 months.	PLACEBO		CTCAE. v4.03	332	221	1	1	1	1	111	0	0	0	0	L
Gadgeel S et al.2020	NSCLC	KEYNOTE-189 NCT02578680	3	Advanced	ANTI PD-1	Pembrolizumab	Pembrolizumab 200mg q3w up to 35 cycles+pemetrexed and platinum（cisplatin or carboplatin）q3w×4 cycles+pemetrexed maintenance q3w.		Placebo+pemetrexed and platinum	Placebo+pemetrexed and platinum（cisplatin or carboplatin）q3w×4 cycles+pemetrexed maintenance q3w.Patients who received placebo could cross over to pembrolizumab monotherapy at the time of PD.	CTCAE. v4.0	607	405	3	0.7	2	0.5	202	0	0	0	0	P
Herbst RS et al.2021	NSCLC	KEYNOTE-010 NCT01905657	3	Stage IIIB/IV	ANTI PD-1	pembrolizumab	2 mg/kg q3w	up to 35 cycles/2 years.	Chemotherapy	Docetaxel 75 mg/m2 q3w Until PD, unacceptable toxicity, investigator decision, withdrawal of patient consent, intercurrent illness preventing continued treatment, noncompliance with study treatment or procedures, or loss to follow-up.	CTCAE. v4.0	991	682	5	0.7	3	0.4	309	0	0	0	0	P
							10 mg/kg q3w
Janjigian YY et al.2021	Gastric, gastro-oesophageal junction, and oesophageal adenocarcinoma	CheckMate-649 NCT02872116	3	Advanced	ANTI PD-1	Nivolumab	360 mg q3w or 240 mg q2w	up to 2 years or Until PD, unacceptable toxicity, withdrawal of consent, or study end.	Chemotherapy	XELOX or FOLFOX Until PD, unacceptable toxicity, withdrawal of consent, or study end.	CTCAE. v4.0	1549	782	89	11.4	45	5.8	767	34	4.4	16	2	L
Lu S et al.2021	NSCLC	CheckMate-078 NCT02613507	3	Advanced	ANTI PD-1	Nivolumab	3mg/kg q2w	Until PD, discontinuation due to toxicity, or other protocol-defined reasons.	Chemotherapy	Docetaxel 75 mg/m2 q3w	CTCAE. v4.0	493	337	6	10	4	6	156	0	0	0	0	L+A
Miles D et al.2021	Triple-negative breast cancer	Impassion-131 NCT03125902	3	Unresectable locally Advanced/metastatic	ANTI PD-1	Atezolizumab	Atezolizumab 840 mg d1/8 q4w + paclitaxel 90 mg/m2 d1/8/15 q4w	Until PD, unacceptable toxicity or consent withdrawal.	Chemotherapy	Placebo + paclitaxel 90 mg/m2 d1/8/15 q4w	CTCAE. v4.0	649	432	9	2	7	1.6	217	1	0.5	1	0.5	P
Monk BJ et al.2021	Epithelial ovarian cancer	JAVELIN Ovarian 100 NCT02718417	3	III-IV	ANTI PD-L1	Avelumab	Paclitaxel 175 mg/m2 q3w or 80 mg/m2 qw + carboplatin AUC of 5 or 6 q3w + (Avelumab 10mg / kg q2w concurrent or maintenance after chemotherapy）	Until PD,unacceptable toxicity, or withdrawal.	Chemotherapy	Paclitaxel 175 mg/m2 q3w or 80 mg/m2 qw + carboplatin AUC of 5 or 6 q3w	CTCAE. v4.03	991	657	31	4.7	17	2.5	334	7	2.1	3	0.9	L+A
Motzer RJ et al.2020	Renal cell carcinoma	CheckMate-214 NCT02231749	3	Advanced	ANTI PD-1 ANTI CTLA-4	Nivolumab+Ipilimumab	Nivolumab 3 mg/kg q3w + Ipilimumab 1 mg/kg q3w	4 cycles or until PD or unacceptable toxicity.	Targeted therapy	Sunitinib 50 mg qd for 4 weeks, followed by 2 weeks off (6-week cycle)	CTCAE. v4.0	1082	547	93	17	58	10.6	535	61	11.4	36	6.7	L
O'Byrne KJ et al.2022	NSCLC	CheckMate-227 NCT02477826	3	Advanced	ANTI PD-1 ANTI CTLA-4	Nivolumab+Ipilimumab	Nivolumab 3 mg/kg q2w or Nivolumab 240 mg q2w + Ipilimumab 1 mg/kg q6w	Until PD or unacceptable toxicity or, for the immunotherapy regimens, for a maximum of 2 years of follow-up	Chemotherapy	Platinum-doublet Chemotherapy q3w×4 cycles	CTCAE. v4.0	1146	576	8	7	6	5	570	2	2	0	0	A
Paz-Ares L et al.2021	NSCLC	CheckMate-9LA NCT03215706	3	Stage IV or recurrent	ANTI PD-1 ANTI CTLA-4	Nivolumab+Ipilimumab	Nivolumab 360 mg q3w + Ipilimumab 1 mg/kg q6w + [carboplatin (AUC 6) +paclitaxel 200 mg/m2 or carboplatin (AUC 5 or 6) + pemetrexed 500 mg/m2 or cisplatin (75 mg/m2) + pemetrexed 500 mg/m2] q3w×2cycles	Until PD or unacceptable toxicity	Chemotherapy	[Carboplatin (AUC 6) +paclitaxel 200 mg/m2 or carboplatin (AUC 5 or 6) + pemetrexed 500 mg/m2 or cisplatin (75 mg/m2) + pemetrexed 500 mg/m2] q3w×2cycles	CTCAE. v4.0	707	358	26	7.3	22	6.1	349	4	1.1	3	0.9	L+A
Reardon DA et al.2020	Glioblastoma	CheckMate-143 N02017717	3	Stage IV recurrent	ANTI PD-1	Nivolumab	3 mg/kg q2w	Until PD or onset of toxic effects requiring permanent discontinuation of study treatment.	Targeted therapy	Bevacizumab 10 mg/kg q2w	CTCAE. v4.0	347	182	10	5.5	6	3.3	165	2	1.2	0	0	L+A
Reck M et al.2021	NSCLC	KEYNOTE-024 NCT02142738	3	Stage IV metastatic	ANTI PD-1	Pembrolizumab	200mg q3w	× 35 cycles or until PD , AEs of unacceptable severity, patient withdrawal.	Chemotherapy	(Carboplatin/cisplatin + pemetrexed/gemcitabine）or (carboplatin + paclitaxel) 4-6cycles	UK	308	154	1	0.6	1	0.6	150	0	0	0	0	P
Rodríguez-Abreu D et al.2021	Nonsquamous NSCLC	KEYNOTE-189 NCT02578680	3	Metastatic	ANTI PD-1	Pembrolizumab	Pembrolizumab 200mg q3w + pemetrexed 500 mg/m2 and cisplatin 75 mg/m2 / carboplatin (AUC 5) q3w	Pembrolizumab up to 35 cycles or 2 years.followed 4 cycles chemotherapy, followed by pemetrexed Until progression	Placebo	Placebo + pemetrexed 500 mg/m2 and cisplatin 75 mg/m2 / carboplatin (AUC 5) q3w	CTCAE. v4.0	607	405	3	0.7	2	0.5	202	0	0	0	0	P
Sun JM et al.2021	Oesophageal cancer	KEYNOTE-590 NCT03189719	3	Advanced	ANTI PD-1	Pembrolizumab	Pembrolizumab 200 mg q3w + (fluorouracil 800 mg/m2 d1–5 + cisplatin 80 mg/m2) q3w	Pembrolizumab up to 35cycles,chemotherapy up to 6 cycles.Until PD, unacceptable toxicity, illness, physician or patient decision to withdraw, non-compliance, completion of 35 cycles, complete response, or discontinuation for administrative reasons.	Placebo	Placebo + (fluorouracil 800 mg/m2 on days 1–5 + cisplatin 80 mg/m2) q3w	CTCAE. v4.0	740	370	2	0.5	0	0	370	1	0.3	1	0.3	P
Motzer RJ et al.2020	Renal-Cell Carcinoma	CheckMate 214 NCT02231749	3	Advanced	ANTI PD-1 ANTI CTLA-4	Nivolumab&Ipilimumab	(Nivolumab 3 mg/kg q3w + Ipilimumab 1 mg/kg q3w) for 4 cycles followed by Nivolumab 3 mg/kg q2w		Targeted therapy	Sunitinib 50 mg qd for 4 weeks, followed by 2 weeks off (6-week cycle)	CTCAE. v4.0	1082	547	93	17	58	10.6	535	61	11.3	36	6.7	L
Yau T et al.2022	Hepatocellular carcinoma	CheckMate-459 NCT02576509	3	Advanced	ANTI PD-1	Nivolumab	240mg q2w	Until PD, unacceptable toxicity, withdrawal of consent, or study closure.	Targeted therapy	Sorafenib 400 mg bid	CTCAE. v4.0	730	367	1	0.3	0	0	363	1	0.3	1	0.3	P
Zimmer L et al.2020	Melanoma	NCT02523313	2	Advanced	ANTI PD-1 ANTI CTLA-4	Nivolumab+Ipilimumab	(Nivolumab 3 mg/kg q3w + Ipilimumab 1 mg/kg q3w for 4 cycles followed by Nivolumab 3 mg/kg q2w) or Nivolumab 3 mg/kg q3w	Treatment up to 1 year or until disease recurrence, unacceptable toxicity, or withdrawal of informed consent.	Placebo		CTCAE. v4.0	162	111	36	32.4	16	14.4	51	12	23.5	5	9.8	L+A
Burtness B et al.2019	Squamous cell carcinoma of the head and neck	KEYNOTE-048 NCT02358031	3	Recurrent or metastatic	ANTI PD-1	Pembrolizumab	Pembrolizumab 200mg q3w + carboplatin (AUC 5 mg/m2) or cisplatin (100 mg/m2) and 5-fluorouracil (1000 mg/m2 qd for 4 consecutive days)	Pembrolizumab was administered until PD, intolerable toxicity, physician or participant decision, or 35 cycles.Chemotherapy q3w for 6cylces.	Targeted therapy	Cetuximab 400 mg/m2 loading dose, then 250 mg/m2 q1w + carboplatin (AUC 5 mg/m2) or cisplatin (100 mg/m2) and 5-fluorouracil (1000 mg/m2 qd for 4 consecutive days)	CTCAE. v4.0	863	576	3	0.5	1	0.3	287	0	0	0	0	P
Paz-Ares L et al.2019	SCLC	CASPIAN NCT03043872	3	Extensive-Stage	ANTI PD-L1	Durvalumab	Durvalumab 1500 mg q3w + Platinum（carboplatin AUC 5-6 mg/mL/min or cisplatin 75-80 mg/m2 ） + etoposide（80-100 mg/m2 on d1-3） followed Durvalumab 1500 mg q4w	Until PD per investigator assessment, unacceptable toxicity, or other discontinuation criteria were met.	Chemotherapy	Platinum（carboplatin AUC 5-6 mg/Ml/min or cisplatin 75-80 mg/m2 ） + etoposide（80-100 mg/m2 on d1-3）	CTCAE. v4.03	531	265	23	8.7	15	5.7	266	9	3.4	5	1.9	L+A
Eggermont AMM et al.2018	Melanoma	EORTC-1325 NCT02362594	3	III Stage	ANTI PD-1	Pembrolizumab	200mg q3w ×18 cycles	Until disease recurrence, unacceptable toxic effects, a major protocol violation, or withdrawal of consent occurred	Placebo		CTCAE. v4.0	1007	509	2	0.4	1	0.2	502	1	0.2	1	0.2	P
Maio M et al.2017	Malignant mesothelioma	DETERMINE NCT01843374	2b	Unresectable	ANTI CTLA-4	Tremelimumab	10mg / kg q4w ×7 cycles followed 10mg/kg q12w maintain	Until withdrawal of patient consent, loss to follow-up, pregnancy or intent to become pregnant, patient non-compliance, initiation of alternative anticancer therapy, confirmed PD, adverse event or laboratory abnormality contraindicating further dosing or two consecutive doses missed due to ongoing treatment-related adverse event.	Placebo		CTCAE. v3.0	569	386	18	4.7	11	2.8	189	4	2.1	3	1.6	L
Weber JS et al.2015	Melanoma	CheckMate-037 NCT01721746	3	Advanced	ANTI PD-1	Nivolumab	3 mg/kg q2w	Until PD or unacceptable toxic effects	Chemotherapy	(either dacarbazine 1000 mg/m2 q3w, or carboplatin AUC 6 plus paclitaxel 175 mg/m2 q3w)	CTCAE. v4.0	370	268	3	1.1	3	1.1	102	1	1	1	1	L
Felip E et al.2021	NSCLC	IMpower010 NCT02486718	3	Stage IB-IIIA	ANTI PD-1	Atezolizumab	1200mg q3w	×16 cycles or 1 years	Best supportive care	Observation and regular scans for disease recurrence.	CTCAE. v4.0	990	495	2	0.4	1	0.2	495	1	0.2	1	0.2	P
Gianni L et al.2022	Breast cancer	NeoTRIP Michelangelo NCT002620280	3	Advanced	ANTI PD-1	Atezolizumab	Atezolizumab 1200mg q3w（d1） + carboplatin AUC 2 and nab-paclitaxel 125 mg/m2(d1/8)	× 8 cycles and were followed by surgery. In the presence of severe toxicity, investigators decided whether to discontinue neoadjuvant therapy and carry out surgery immediately.	Chemotherapy	Carboplatin AUC 2 and nab-paclitaxel 125 mg/m2(d1/8)	CTCAE. v4.0	278	138	2	1.4	2	1.4	140	0	0	0	0	P
Powles T et al.2020	Urothelial Carcinoma	JAVELIN Bladder 100 NCT02603432	3	Advanced or Metastatic	ANTI PD-L1	Avelumab	Avelumab 10 mg/kg q2w + best supportive care	Until PD, an unacceptable level of toxic effects, withdrawal of consent, or any other criterion for withdrawal occurred.	Best supportive care	Included antibiotic agents, nutritional support, hydration, and pain management.	CTCAE. v4.03	689	344	14	4.1	11	3.2	345	0	0	0	0	A+L
Moore KN et al.2021	Ovarian Cancer	IMagyn050/GOG 3015/ENGOT-OV39 NCT03038100	3	Stage III or IV	ANTI PD-1	Atezolizumab	Atezolizumab 1200mg q3w（d1,1-22cycles） + carboplatin AUC 6 and nab-paclitaxel 175 mg/m2(d1,1-6 cycles) + bevacizumab 15 mg/kg(d1,2-22 cycles)	Until PD, unacceptable toxicity, or patient or physician decision to discontinue.	Placebo+Chemotherapy+Targeted therapy	Placebo + carboplatin AUC 6 and nab-paclitaxel 175 mg/m2(d1,1-6 cycles) + bevacizumab 15 mg/kg(d1,2-22 cycles)	CTCAE. v4.0	1286	642	5	0.8	4	0.6	644	0	0	0	0	P
Barlesi F et al.2018	NSCLC	JAVELIN Lung 200 NCT02395172	3	Advanced	ANTI PD-L1	Avelumab	10 mg/kg q2w	Until unacceptable toxicity, PD, substantial clinical deterioration, or any other protocol-specified criterion for withdrawal occurred.	Chemotherapy	Docetaxel 75 mg/m2 q3w	CTCAE. v4.03	758	393	8	2	5	1.3	365	3	0.8	3	0.8	A+L
Pusztai L et al.2021	HER2-negative breast cancer	I-SPY2 NCT01042379	2	Stage II/III	ANTI PD-L1	Durvalumab	Durvalumab 1500 mg q4w × 3cycles + olaparib 100mg bid 1 week-11 week + Paclitaxel 80 mg/m2 qw + doxorubicin 60 mg/m2 q4w + cyclophosphamide 600 mg/m2 (AC) q2-3w		Chemotherapy	Paclitaxel 80 mg/m2 qw + doxorubicin 60 mg/m2 q4w + cyclophosphamide 600 mg/m2 (AC) q 2-3 w	CTCAE. v4.0	372	299	1	0.3	1	0.3	73	0	0	0	0	P
Finn RS et al.2020	Hepatocellular Carcinoma	IMbrave150 NCT03434379	3	Unresectable	ANTI PD-1	Atezolizumab	Atezolizumab 1200mg q3w + bevacizumab 15mg/kg q3w	Until unacceptable toxic effects occurred or there was loss of clinical benefit.	Targeted therapy	Sorafenib 400mg bid	CTCAE. v4.0	485	329	3	0.9	1	0.3	156	2	1.3	2	1.3	P
Goldman JW et al.2021	SCLC	CASPIAN NCT03043872	3	Extensive-Stage	ANTI PD-L1	Durvalumab	Durvalumab 1500 mg q3w followed by maintenance Durvalumab 1500 mg q4w + etoposide 80-100 mg/m2 d1-3 + either carboplatin AUC 5-6 mg/mL/min or cisplatin 75-80 mg/m2 d1	Until PD, unacceptable toxicity, or other discontinuation criteria were met.	Chemotherapy	Etoposide 80-100 mg/m2 days 1-3 + either carboplatin AUC 5-6 mg/mL/min or cisplatin 75-80 mg/m2 day 1	CTCAE. v4.03	331	265	1	0.4	1	0.4	266	0	0	0	0	P
					ANTI PD-L1 + ANTI CTLA-4	Durvalumab +Tremelimumab	Durvalumab 1500 mg +Tremelimumab 75 mg q3w followed by maintenance Durvalumab 1500 mg q4w + etoposide 80-100 mg/m2 d1-3 + either carboplatin AUC 5-6 mg/mL/min or cisplatin 75-80 mg/m2 d1					332	266	2	0.8	1	0.4	266	0	0	0	0	P
Bellmunt J et al.2021	Muscle-invasive urothelial carcinoma	IMvigor010 NCT02450331	3	ypT2-4a or ypN+ tumours following neoadjuvant Chemotherapy or pT3-4a or pN+ tumours if no neoadjuvant Chemotherapy.	ANTI PD-1	Atezolizumab	Atezolizumab 1200mg q3w	16 cycles or 1 years Until recurrence, unacceptable toxicity, withdrawal of consent, or study termination by the sponsor.	Obeservation		CTCAE. v4.0	787	390	5	1.3	4	1	397	0	0	0	0	A+L
Rizvi NA et al.2020	NSCLC	MYSTIC NCT02453282	3	Metastatic	ANTI PD-L1	Durvalumab	Durvalumab 20 mg/kg q4w	Until PD, development of an adverse event necessitating treatment discontinuation, or withdrawal of consent.	Chemotherapy	Paclitaxel + carboplatin OR Gemcitabine + cisplatin/carboplatin (squamous)OR Pemetrexed + cisplatin/carboplatin (non-squamous)for up to 6 cycles	CTCAE. v4.03	721	369	2	0.5	1	0.3	352	0	0	0	0	P
					ANTI PD-L1 + ANTI CTLA-4	Durvalumab +Tremelimumab	Durvalumab 20 mg/kg q4w + Tremelimumab 1 mg/kg q4w up to 4 doses					723	371	6	1.6	6	1.6	352	0	0	0	0	P
Eng C etal.2019	Colorectal cancer	IMblaze370 NCT02788279	3	Metastatic	ANTI PD-1	Atezolizumab	A group:Atezolizumab 840mg q2w or B group:Atezolizumab 1200mg q3w + Cobimetinib 60mg qd q4w (day1-21)	Until loss of clinical benefit, as assessed by the investigator, or unacceptable toxicity.	Targeted therapy	Regorafenib 160mg qd q4w (day1-21)	CTCAE. v4.0	349	269	21	7.8	9	3.3	80	9	11	1	1.2	A+L+P
Schmid, P.et al.2018	Triple-Negative Breast Cancer	IMpassion130 NCT02425891	3	Advanced	ANTI PD-1	Atezolizumab	Atezolizumab 840 mg d1/8 q4w + nab-paclitaxel 100 mg/m2 d1/8/15 q4w	Until progression, or an unacceptable level of toxic effects occurred.	Placebo	Placebo + nab-paclitaxel 100 mg/m2 d1/8/15 q4w	CTCAE. v4.0	890	452	2	0.4	1	0.2	438	0	0	0	0	P
Bang YJ et al.2018	Gastric or gastro-oesophageal junction cancer	JAVELIN Gastric 300 NCT02625623	3	Advanced	ANTI PD-L1	Avelumab	10 mg/kg q2w	Until progression, death, intolerable toxicity, or any other protocol-defined treatment discontinuation criterion was met.	BSC	Paclitaxel 80 mg/m2 d1/8/15 q4w or irinotecan 150 mg/m2 d1/15 q4w	CTCAE. v4.03	361	184	1	0.5	1	0.5	177	3	1.7	3	1.7	L
Jotte R et al.2020	Squamous NSCLC	IMpower131 NCT02367794	3	Advanced	ANTI PD-1	Atezolizumab	Atezolizumab 1200mg+carboplatin AUC6 mg/mL/min+paclitaxel 200 mg/m2 (175 mg/m2 for Asian race/ethnicity) or nab-paclitaxel 100 mg/m2. After induction, patients in the A+CP and A+CnP arms continued Atezolizumab	PD or loss of clinical benefit.	Chemotherapy	Carboplatin AUC6 mg/mL/min+paclitaxel 200 mg/m2 (175 mg/m2 for Asian race/ethnicity) or nab-paclitaxel 100 mg/m2.	CTCAE. v4.0	1000	666	3	0.5	2	0.3	334	0	0	0	0	0
Yang Y et al.2020	Nonsquamous NSCLC	Orient-11 NCT03607539	3	Advanced	ANTI PD-1	Sintilimab	Sintilimab 200 mg q3w + pemetrexed 500 mg/m2 + cisplatin 75 mg/m2 or carboplatin (AUC 5 mg/mL/min) q3w	4 cycles as induction therapy, followed by sintilimab or placebo in combination with pemetrexed as maintenance therapy q3w for up to 24 months.or Until PD, intolerable toxicity, initiation of new treatment, or withdrawal of consent.	Placebo	Placebo + pemetrexed 500 mg/m2 + cisplatin 75 mg/m2 or carboplatin (AUC 5 mg/mL/min) q3w	CTCAE. v4.03	397	266	8	3	3	1.1	131	10	7.6	0	0	A
Gutzmer R et al.2020	BRAF V600 mutation-positive melanoma	IMspire150 NCT02908672	3	Advanced	ANTI PD-1	Atezolizumab	1st cycles:vemurafenib 960 mg bid d1-21 q4w+ cobimetinib 60 mg qd followed vemurafenib 720 mg bid for 7 days 2nd cycles:Atezolizumab 840 mg day 1/15+vemurafenib 720 mg bid+cobimetinib 60 mg qd(21 days on–7 days off)	Until PD, death, unacceptable toxicity, or pregnancy, whichever occurred first.	Placebo+Chemotherapy	1st cycles:vemurafenib 960 mg bid d1-21 q4w+ cobimetinib 60 mg qd followed vemurafenib 720 mg bid for 7 days 2nd cycles:placebo day 1/15 + vemurafenib 960 mgbid+cobimetinib 60 mg qd(21 days on–7 days off)	CTCAE. v4.0	511	230	120	52.2	70	30.4	281	122	43.4	77	27.4	A+P
Emens LA et al.2020	HER2-positive breast cancer	KATE2 NCT02924883	3	Advanced	ANTI PD-1	Atezolizumab	Atezolizumab 1200 mg q3w + trastuzumab emtansine 3·6 mg/kg q3w	Until loss of clinical benefit, unacceptable toxicity, or PD.	Placebo	Placebo + trastuzumab emtansine 3·6 mg/kg q3w	CTCAE. v4.03	200	132	1	0.7	0	0	68	1	1.5	1	1.5	L
Ren Z et al.2021	Hepatocellular carcinoma	ORIENT-32	2-3	Unresectable	ANTI PD-1	Sintilimab	Sintilimab 200 mg q3w + IBI305 bevacizumab biosimilar 15 mg/kg q3w	Until PD, development of intolerable toxic reactions, initiation of new anti-tumour treatment, withdrawal of informed consent, loss to follow-up, death, or other conditions requiring the termination of treatment stipulated in the protocol.	Targeted therapy	Sorafenib 400 mg bid	CTCAE. v5.0	565	380	27	7.1	3	0.8	185	5	2.7	0	0	A
Nishio M et al.2021	Nonsquamous NSCLC	IMpower132	3	Advanced	ANTI PD-1	Atezolizumab	Atezolizumab 1200 mg q3w + Cisplatin 75 mg/m2 or carboplatin at AUC of 6 mg/mL/min q3w + Pemetrexed 500 mg/m2 q3w	Until PD, unacceptable toxicity, or death.	Chemotherapy	Cisplatin 75 mg/m2 or carboplatin at AUC of 6 mg/mL/min q3w + Pemetrexed 500 mg/m2 q3w	CTCAE. v4.0	565	291	4	1.4	1	0.3	274	2	0.7	2	0.7	P
Powles T et al.2021	Urothelial carcinoma	KEYNOTE-361 NCT02853305	3	Advanced	ANTI PD-1	Pembrolizumab	Pembrolizumab 200mg q3w or Pembrolizumab 200mg + gemcitabine 1000 mg/m2 d1/8 + either cisplatin 70 mg/m2 or carboplatin [AUC] 5 q3w	Until 35 cycles or PD according to RECIST version 1.1, intolerable toxicity, physician or patient decision to withdraw	Chemotherapy	Gemcitabine 1000 mg/m2 d1/8 + either cisplatin 70 mg/m2 or carboplatin [AUC] 5 q3w	CTCAE. v4.0	993	651	4	0.6	4	0.6	342	0	0	0	0	p
Powles T et al.2020	Urothelial carcinoma	DANUBE NCT02516241	3	Advanced	ANTI PD-L1 + ANTI CTLA-4	Durvalumab or Durvalumab+Tremelimumab	Durvalumab 1500 mg q4w	Until the occurrence of PD, unacceptable toxicity, withdrawal of consent, or another discontinuation criterion.	Chemotherapy	Cisplatin 70 mg/m2 d2 q4w + gemcitabine 1000 mg/m2 d1/8/15, q4w,up to 6 cycles; or cisplatin 70 mg/m2 d1 of q3w + gemcitabine 1000–1250 mg/m2 d1/8 q3w, up to 6 cycles.	CTCAE. v4.03	658	345	1	0.3	0	0	313	2	0.6	1	0.3	P
							Durvalumab 1500 mg q4w + Tremelimumab 75 mg/kg q4w followed by Durvalumab 1500 mg q4w					653	340	5	1.4	3	0.9	313	2	0.6	1	0.3
Socinski MA et al.2018	Nonsquamous NSCLC	IMpower150 NCT02366143	3	Advanced	ANTI PD-1	Atezolizumab	Atezolizumab 1200 mg q3w + bevacizumab 15 mg/m2 q3w + paclitaxel 200 mg/m2 (175 mg/m2 for Asian patients) +carboplatin at AUC of 6 mg/mL/min q3w	Until the occurrence of unmanageable toxic effects or PD	Targeted therapy+Chemotherapy	Bevacizumab 15 mg/m2 q3w + paclitaxel 200 mg/m2 (175 mg/m2 for Asian patients) +carboplatin at AUC of 6 mg/mL/min q3w	CTCAE. v4.0	797	393	5	1.3	2	0.5	394	0	0	0	0	P
Brahmer J et al.2015	Squamous-NSCLC	CheckMate 017 NCT01642004	3	Advanced	ANTI PD-1	Nivolumab	3 mg/kg q2w	Until PD or discontinuation of treatment owing to toxic effects or for other reasons	Chemotherapy	Docetaxel 75 mg/m2	CTCAE. v4.0	260	131	1	0.8	1	0.8	129	0	0	0	0	L
Ribas A et al.2013	Melanoma	NCT00257205	3	Advanced	ANTI CTLA-4	Tremelimumab	15 mg/kg q 90 days	Until did not have clinical signs or symptoms of progression.	Chemotherapy	DTIC 1000 mg/m2 d1 q3w or single-agent temozolomide 200 mg/m2 days 1-5 q4w,Choice of chemotherapeutic agent was at the discretion of the investigator.	CTCAE. v3.0	644	325	3	0.9	3	0.9	319	0	0	0	0	P
Sezer A et al.2021	NSCLC	NCT03088540	3	Advanced	ANTI PD-1	Cemiplimab	350 mg q3w	Up to 36 cycles or until disease progression	Chemotherapy	4-6 cycles investigator's choice of platinum-doublet chemotherapy	CTCAE. v4.03	697	355	15	4.2	2	0.5	342	2	0.5	1	0.3	A+L
Huang J et al.2020	Oesophageal squamous cell carcinoma	ESCORT NCT03099382	3	Advanced	ANTI PD-1	Camrelizumab	200 mg q2w	until disease progression, unacceptable toxicity, patient withdrawal, or investigator decision, whichever occurred first.	Chemotherapy	Docetaxel 75 mg/m2 q3w or irinotecan 180 mg/m2 q2w	CTCAE. v4.03	448	228	1	0.4	1	0.4	220	0	0	0	0	P
Abbreviation:NSCLC,non-small cell lung cancer;SCLC,Small Cell Lung Cancer;PD,Progressive disease;AEs,Adverse events;UK,Unknown;P,Pancreatitis;A,Amylase;L,Lipase.

## Sheet: Sheet1
REF	DRUG NAME	IrAE Pancreatitis GRADE UP TO 3	N(Test group)	Control Group pancreatitis GRADE UP TO 3	N（Control Group）
Choueiri TK et al.2021	Nivolumab	30	320	23	320
Fennell DA et al.2021	Nivolumab	1	221	0	111
Herbst RS et al.2021	pembrolizumab	3	682	0	309
Herbst RS et al.2021	pembrolizumab	3	682	0	309
Janjigian YY et al.2021	Nivolumab	45	782	16	767
Lu S et al.2021	Nivolumab	4	337	0	156
Miles D et al.2021	Atezolizumab	7	432	1	217
Monk BJ et al.2021	Avelumab	17	657	3	334
Reardon DA et al.2020	Nivolumab	6	182	0	165
Reck M et al.2021	Pembrolizumab	1	154	0	150
Rodríguez-Abreu D et al.2021	Pembrolizumab	2	405	0	202
Sun JM et al.2021	Pembrolizumab	0	370	1	370
Yau T et al.2022	Nivolumab	0	367	1	363
Burtness B et al.2019	Pembrolizumab	1	576	0	287
Paz-Ares L et al.2019	Durvalumab	15	265	5	266
Eggermont AMM et al.2018	Pembrolizumab	1	509	1	502
Maio M et al.2017	Tremelimumab	11	386	3	189
Weber JS et al.2015	Nivolumab	3	268	1	102
Felip E et al.2021	Atezolizumab	1	495	1	495
Gianni L et al.2022	Atezolizumab	2	138	0	140
Powles T et al.2020	Avelumab	11	344	0	345
Moore KN et al.2021	Atezolizumab	4	642	0	644
Barlesi F et al.2018	Avelumab	5	393	3	365
Pusztai L et al.2021	Durvalumab	1	299	0	73
Finn RS et al.2020	Atezolizumab	1	329	2	156
Goldman JW et al.2021	Durvalumab	1	265	0	266
Bellmunt J et al.2021	Atezolizumab	4	390	0	397
Rizvi NA et al.2020	Durvalumab	1	369	0	352
Eng C etal.2019	Atezolizumab	9	269	1	80
Schmid, P.et al.2018	Atezolizumab	1	452	0	438
Bang YJ et al.2018	Avelumab	1	184	3	177
Jotte R et al.2020	Atezolizumab	2	666	0	334
Yang Y et al.2020	Sintilimab	3	266	0	131
Gutzmer R et al.2020	Atezolizumab	70	230	77	281
Emens LA et al.2020	Atezolizumab	0	132	1	68
Ren Z et al.2021	Sintilimab	3	380	0	185
Nishio M et al.2021	Atezolizumab	1	291	2	274
Powles T et al.2021	Pembrolizumab	4	651	0	342
Powles T et al.2020	Durvalumab	0	345	1	313
Socinski MA et al.2018	Atezolizumab	2	393	0	394
Brahmer J et al.2015	Nivolumab	1	131	0	129
Ribas A et al.2013	Tremelimumab	3	325	0	319
